# Supplementary material for: Selective Pressure Promotes Tetracycline Resistance of Chlamydia Suis in Fattening Pigs
Source: PLoS One. 2016 Nov 28;11(11):e0166917. doi: 10.1371/journal.pone.0166917 (PMC5125646; doi:10.1371/journal.pone.0166917)
Supplement: S1 Table — (XLSX) [file pone.0166917.s001.xlsx]

## Sheet: Blatt1
Supplementary Table 1. Identification of swabs used for isolation
Sample information			Swab collection		Isolation	real-time PCR	Species Confirmation
Internal ID	Sample ID	Treatment Group	Time of sampling	Swab	Success	Copy numbers per µl	Arrraymate (Clinical)	Arrraymate (Isolation)
1	1-1 a	A (no antibiotics)	1st	rectal	no	368.528	C. suis	-
2	1-1 b	B (TSS)	2nd	rectal	yes	363.699	C. suis	C. suis
3	16-3 a	C (CTS)	1st	rectal	yes	2486.41	C. suis	C. suis
4	16-3 b	A	2nd	rectal	yes	393.872	C. suis	C. suis
5	12-4 a	A	1st	conjunctival	no	50.5925	C. suis/ C. pecorum	-
6	12-4 b	A	2nd	conjunctival	no	264.277	C. suis/ C. pecorum	-
7	4-5 a	A	1st	conjunctival	no	0	-	-
8	19-6 a	B	1st	rectal	yes	5794.15	C. suis	C. suis
9	19-6 b	B	2nd	rectal	no	630.375	C. suis	-
10	9-8 a	A	1st	conjunctival	no	0	-	-
11	11-6 a	B	1st	rectal	yes	2397.59	C. suis	C. suis
12	11-6 b	B	2nd	rectal	yes	3819.99	C. suis/ C. pecorum	C. suis/ C. pecorum
15	13-13 a	A	1st	rectal	yes	14021.4	C. suis	C. suis
16	13-13 b	A	2nd	rectal	yes	0	-	C. suis
17	10-11 a	A	1st	rectal	yes	1093.34	C. suis	C. suis
18	10-18 a	A	1st	rectal	yes	1944.63	C. suis	C. suis
19	8-19 a	C	1st	rectal	yes	3242.49	C. suis	C. suis
20	8-19 b	C	2nd	rectal	yes	3104.76	C. suis/ C. pecorum	C. suis
21	7-1 a	A	1st	conjunctival	no	6.88815	C. suis	-
22	18-1 b	A	2nd	rectal	no	87.6437	C. suis	-
23	5-2 a	A	1st	conjunctival	no	0	-	-
24	5-2 b	A	2nd	conjunctival	no	2.87995	C. suis	-
25	20-2 a	A	1st	conjunctival	no	0	-	-
26	20-2 a	A	1st	rectal	no	30.3015	C. suis	-
27	20-2 b	A	2nd	rectal	no	80.2853	C. suis	-
28	23-4 a	A	1st	rectal	yes	4245.08	C. suis	C. suis
29	23-4 b	A	2nd	rectal	yes	99.3642	C. suis	C. suis
30	16-6 a	B	1st	rectal	yes	2710.54	C. suis	C. suis
31	16-6 b	B	2nd	rectal	yes	(1:10 dilution) 4057.309	C. suis/ C. pecorum	C. suis/ C. pecorum
34	15-9 a	C	1st	rectal	yes	10649.7	C. suis	C. suis
35	15-9 b	C	2nd	rectal	yes	(1:10 dilution) 1347.093	C. suis	C. suis
36	19-9 a	C	1st	conjunctival	no	6.82245	C. suis	-
37	19-9 b	C	2nd	conjunctival	no	0	-	-
38	1-17 a	C	1st	rectal	yes	6.82245	C. suis	C. suis
39	13-17 a	C	1st	rectal	no	5328.94	C. suis	-
40	3-19 a	C	1st	rectal	yes	58726.5	C. suis	C. suis
41	14-1 a	A	1st	conjunctival	no	8.5523	-	-
42	14-1 b	A	2nd	conjunctival	no	6.22505	C. suis	-
43	30-1 a	A	1st	conjunctival	no	3.26415	C. suis	-
44	11-6a	B	1st	conjunctival	yes	42.0267	C. suis	C. suis
45	1-8 a	A	1st	rectal	yes	39318.4	C. suis	C. suis
46	7-12 a	A	1st	rectal	yes	1098.14	C. suis	C. suis
47	9-12 b	A	2nd	rectal	no	41.3687	C. suis	-
48	20-12 a	A	1st	rectal	yes	2347.93	C. suis	C. suis
49	20-12 b	A	2nd	rectal	yes	4.79165	C. suis	C. suis
50	6-13 a	A	1st	rectal	yes	9695.86	C. suis	C. suis
51	6-13 b	A	2nd	rectal	yes	372.932	C. suis	C. suis
52	21-13 a	A	1st	rectal	yes	1298.14	C. suis	C. suis
53	2-14 a	A	1st	conjunctival	no	9.11615	C. suis	-
54	2-14 b	A	2nd	conjunctival	no	3.33825	C. suis/ C. pecorum	-
55	2-14 a	A	1st	rectal	yes	116.239	C. suis	C. suis
56	3-14 a	A	1st	rectal	yes	6216.39	C. suis	C. suis
57	5-14 a	A	1st	rectal	yes	3140.44	C. suis	C. suis
58	5-14 b	A	2nd	rectal	no	178.02	C. suis/ C. pecorum	-
59	4-1 a	A	1st	rectal	yes	(1:10 dilution) 1103.936	C. suis	C. suis
60	4-1 b	A	2nd	rectal	no	291.461	C. suis	-
61	7-1 a	A	1st	rectal	yes	54.1596	C. suis	C. suis
62	7-1 b	A	2nd	rectal	yes	297.848	C. suis	C. suis
63	3-11 a	A	1st	conjunctival	no	3.01375	C. suis	-
64	3-11 b	A	2nd	conjunctival	no	0	-	-
65	11-15 a	A	1st	rectal	no	19.6392	C. suis	-
66	11-15 b	A	2nd	rectal	yes	1696.23	C. suis	C. suis
67	18-15 a	A	1st	rectal	yes	1268.58	C. suis	C. suis
68	13-16 a	A	1st	rectal	yes	3365.05	C. suis	C. suis
69	14-16 a	A	1st	rectal	no	71.3494	C. suis	-
70	16-16 a	A	1st	rectal	no	117.814	C. suis	-
71	16-16 b	A	2nd	rectal	yes	482.138	C. suis/ C. pecorum	C. pecorum
72	1-17 a	C	1st	conjunctival	no	0	-	-
73	1-17 b	C	2nd	rectal	yes	1106.81	C. suis	C. suis
74	13-17 b	C	2nd	rectal	yes	277.791	C. suis	C. suis
75	3-18 a	A	1st	rectal	no	0	-	-
76	12-21 a	A	1st	rectal	yes	16212.9	C. suis	C. suis
77	14-21 a	A	1st	rectal	no	649.97	C. suis	-
78	14-21 b	A	2nd	rectal	yes	164.814	C. suis	C. suis
79	2-22 a	C	1st	conjunctival	no	0	-	-
81	1-11 a	A	1st	rectal	yes	91.23	C. suis	C. suis
82	18-13 a	A	1st	rectal	yes	10983.1	C. suis	C. suis
83	16-19 a	A	1st	rectal	yes	53047.9	C. suis	C. suis
84	20-21 a	A	1st	rectal	yes	37302.5	C. suis	C. suis
85	1-25 a	A	1st	rectal	yes	37.8085	C. suis	C. suis
86	1-25 b	A	2nd	rectal	yes	145.465	C. suis	C. suis
87	3-25 a	A	1st	rectal	yes	1896.59	C. suis	C. suis
88	3-25 b	A	2nd	rectal	yes	125.804	C. suis	C. suis
89	9-25 a	A	1st	rectal	yes	70626	C. suis	C. suis
90	9-25 b	A	2nd	rectal	yes	179.343	C. suis/ C. pecorum	C. suis
91	2-26 a	B	1st	rectal	yes	(1:10 dilution) 257.559	C. suis	C. suis
92	2-26 b	B	2nd	rectal	yes	213.801	C. suis/ C. pecorum	C. suis
93	10-26 a	B	1st	rectal	yes	(1:10 dilution) 1380.266	C. suis	C. suis
94	10-26 b	B	2nd	rectal	yes	121.854	C. suis	C. suis
95	10-22 a	C	1st	rectal	yes	2853.36	C. suis	C. suis
96	19-22 a	C	1st	rectal	no	304.524	C. suis	-
97	3-22 b	C	2nd	rectal	yes	142.032	C. suis	C. suis
98	14-23 b	B	2nd	rectal	yes	58.1319	C. suis	C. suis
99	16-23 b	B	2nd	rectal	yes	218.589	C. suis	C. suis
100	7-27 a	C	1st	rectal	yes	6079.88	C. suis	C. suis
101	15-27 a	C	1st	rectal	yes	29.9312	C. suis	C. suis
102	17-27 a	C	1st	rectal	yes	(1:10 dilution) 8312.4685	C. suis	C. suis
103	2-29 a	C	1st	rectal	no	3304.47	C. suis	-
104	8-29 a	C	1st	rectal	no	597.955	C. suis	-
105	2-29 b	C	2nd	rectal	no	1043.81	C. suis	-
106	5-27 a	C	1st	rectal	yes	(1:10 dilution) 402.003	C. suis	C. suis
107	5-27 b	C	2nd	rectal	yes	(1:10 dilution) 3332.059	C. suis	C. suis
108	24-27 b	C	2nd	conjunctival	no	64.3603	C. suis	-
109	24-27 b	C	2nd	rectal	yes	109.664	C. suis	C. suis
114	8-29 b	C	2nd	rectal	yes	85.1859	C. suis	C. suis
115	3-17 a	C	1st	rectal	no	675.881	C. suis	-
116	3-17 b	C	2nd	rectal	no	93.5428	C. suis	-
117	6-17 a	C	1st	rectal	yes	3760.57	C. suis	C. suis
118	6-17 b	C	2nd	rectal	no	437.081	C. suis	-
119	8-17 a	C	1st	rectal	yes	382.89	C. suis	C. suis
120	9-17 b	C	2nd	rectal	no	48.9742	C. suis	-
121	11-17 a	C	1st	rectal	yes	627.904	C. suis	C. suis
122	11-17 b	C	2nd	rectal	yes	241.138	C. suis	C. suis
123	14-17 b	C	2nd	rectal	yes	402.095	C. suis	C. suis
124	24-9 b	C	2nd	rectal	yes	1151.96	C. pecorum/ C. suis	C. suis/ C. pecorum
125	25-9 b	C	2nd	rectal	yes	68.064	C. suis	C. suis
126	5-22 b	C	2nd	rectal	yes	(1:10 dilution) 225.8605	C. suis	C. suis
127	10-22 b	C	2nd	rectal	yes	133.191	C. suis/ C. pecorum	C. suis
128	19-22 b	C	2nd	rectal	no	0.4093	-	-
129	22-22 b	C	2nd	rectal	yes	0	C. suis	C. suis
130	30-22 b	C	2nd	rectal	yes	(1:10 dilution) 101.5566	C. suis	C. suis
131	7-27 b	C	2nd	rectal	no	0	-	-
132	15-27 b	C	2nd	rectal	yes	(1:10 dilution) 39.7	C. suis	C. suis
133	17-27 b	C	2nd	rectal	yes	0	-	C. suis
134	17-23 a	B	1st	rectal	yes	2216.19	C. suis	C. suis
135	17-23 b	B	2nd	rectal	yes	22.6833	C. suis	C. suis
136	19-23 a	B	1st	rectal	yes	76.2865	C. suis	C. suis
137	19-23 b	B	2nd	rectal	yes	0.4449	-	C. suis
138	20-23 b	B	2nd	rectal	yes	2.5415	C. suis	C. suis
139	3-29 a	C	1st	rectal	no	42.9106	C. suis	-
140	3-29 b	C	2nd	rectal	yes	76.4617	C. suis	C. suis
141	4-29 b	C	2nd	rectal	yes	56.1085	C. suis	C. suis
142	7-29 b	C	2nd	rectal	yes	197.989	C. suis	C. suis
143	9-29 b	C	2nd	rectal	yes	85.5252	C. suis	C. suis
144	20-1 a	A	1st	rectal	yes	1135.53	C. suis	C. suis
145	2-2 a	A	1st	rectal	yes	(1:10 dilution) 1616.9735	C. suis	C. suis
146	3-2 b	A	2nd	rectal	yes	403.985	C. suis	C. suis
147	6-4 b	A	2nd	rectal	yes	335.194	C. suis	C. suis
148	2-6 b	B	2nd	rectal	yes	211.095	C. suis	C. suis
149	10-6 b	B	2nd	rectal	yes	9.1381	C. suis	C. suis
150	19-9 b	C	2nd	rectal	yes	(1:10 dilution) 7975.578	C. suis/ C. pecorum	C. suis
151	24-27 a	C	1st	rectal	yes	229.87	C. suis	C. suis
It1	9-1 a	A	1st	rectal	yes	1402.55	C. suis	C. suis
It2	9-1 b	A	2nd	rectal	yes	209.526	C. suis	C. suis
It3	20-1 b	A	2nd	rectal	yes	7581.1	C. suis	C. suis
It4	2-2 b	A	2nd	rectal	yes	4973.21	C. suis	C. suis
It5	3-2 a	A	1st	rectal	yes	6523.43	C. suis	C. suis
It6	1-3 a	A	1st	rectal	yes	4412.77	C. suis	C. suis
It9	2-4 b	A	2nd	rectal	yes	198.188	C. suis	C. suis
It10	6-4 a	A	1st	rectal	yes	78108.7	C. suis	C. suis
It11	10-5 a	A	1st	rectal	yes	2243.35	C. suis	C. suis
It12	2-6 a	B	1st	rectal	yes	6625.59	C. suis	C. suis
It13	10-6 a	B	1st	rectal	yes	8948.71	C. suis	C. suis
It15	1-9 a	C	1st	rectal	yes	7351.74	C. suis	C. suis
It16	1-9 b	C	2nd	rectal	yes	1204.7	C. suis/ C. pecorum	C. suis
It17	11-9 a	C	1st	rectal	yes	10245.5	C. suis	C. suis
It19	30-22 a	C	1st	rectal	yes	2782.59	C. suis	C. suis
It20	22-22 a	C	1st	rectal	yes	2450.3	C. suis	C. suis
