# Supplementary material for: Selective Pressure Promotes Tetracycline Resistance of Chlamydia Suis in Fattening Pigs
Source: PLoS One. 2016 Nov 28;11(11):e0166917. doi: 10.1371/journal.pone.0166917 (PMC5125646; doi:10.1371/journal.pone.0166917)
Supplement: S2 Table — (XLSX) [file pone.0166917.s002.xlsx]

## Sheet: Blatt1
Supplementary Table 2. Antibiotic susceptibility
		1st sampling					2nd sampling
		tet(C) PCR		Antibiotic susceptibility			tet(C) PCR		Antibiotic susceptibility
Pig ID	Group	clinical swab	isolated	Phenoype	MIC	MBC	clinical swab	isolated	Phenotype	MIC	MBC
9-1	A	negative	negative	sensitive	0.125	0.25	negative	negative	sensitive	0.125	0.5
20-1	A	negative	negative	sensitive	0.125	0.25	negative	negative	sensitive	0.125	0.125
2-2	A	negative	negative	sensitive	0.25	0.5	negative	negative	sensitive	0.5	0.5
3-2	A	negative	negative	sensitive	0.125	0.125	negative	negative	sensitive	0.5	0.5
1-3	A	positive	positive	sensitive	0.125	0.125	-	-	-	-	-
2-4	A	-	-	-	-	-	negative	positive	intermediate	2	2
6-4	A	positive	positive	intermediate	2	2	negative	negative	sensitive	0.25	0.5
10-5	A	negative	negative	sensitive	0.125	0.25	-	-	-	-	-
1-25	A	negative	negative	sensitive	0.125	0.125	negative	negative	sensitive	0.25	0.25
3-25	A	negative	negative	sensitive	1	1	negative	negative	sensitive	0.25	0.125
9-25	A	negative	negative	sensitive	0.25	0.25	-	-	-	-	-
2-6	B	positive	positive	intermediate	2	2	negative	negative	sensitive	0.5	0.5
10-6	B	positive	positive	sensitive	1	1	negative	negative	sensitive	0.5	0.5-1
14-23	B	-	-	-	-	-	negative	negative	sensitive	0.5	0.5-1
16-23	B	-	-	-	-	-	negative	negative	sensitive	0.5	0.5-1
17-23	B	positive	positive	resistant	>4	>4	negative	positive	sensitive	0.5	0.5
19-23	B	negative	positive	resistant	4	4	negative	negative	sensitive	0.25	0.25
20-23	B	-	-	-	-	-	negative	positive	intermediate	2	2
2-26	B	negative	positive	resistant	4	4	positive	positive	sensitive	0.5	1
10-26	B	positive	positive	resistant	4	4	negative	negative	sensitive	0.25	0.5
1-9	C	negative	negative	sensitive	0.125	0.25	positive	positive	intermediate	2	2-4
10-9	C	-	-	-	-	-	negative	positive	resistant	>4	>4
11-9	C	negative	negative	sensitive	0.125	0.25	-	-	-	-	-
24-9	C	-	-	-	-	-	negative	positive	sensitive	1	2
25-9	C	-	-	-	-	-	negative	negative	intermediate	2	2
6-17	C	negative	negative	sensitive	0.5	2	-	-	-	-	-
8-17	C	negative	negative	sensitive	0.5-1	0.5-1	-	-	-	-	-
11-17	C	negative	positive	resistant	4	4	positive	positive	resistant	>4	>4
5-22	C	-	-	-	-	-	negative	positive	resistant	4	>4
10-22	C	-	-	-	-	-	negative	positive	resistant	>4	>4
22-22	C	negative	positive	resistant	4	4	negative	positive	resistant	>4	>4
30-22	C	negative	positive	resistant	4	4	negative	positive	resistant	>4	>4
5-27	C	-	-	-	-	-	negative	positive	resistant	4	4
15-27	C	-	-	-	-	-	negative	positive	resistant	>4	>4
17-27	C	negative	negative	sensitive	0.25	0.5	positive	positive	resistant	>4	>4
24-27	C	-	-	-	-	-	positive	positive	resistant	4	4
3-29	C	-	-	-	-	-	positive	positive	resistant	>4	>4
4-29	C	-	-	-	-	-	positive	positive	resistant	>4	>4
7-29	C	-	-	-	-	-	positive	positive	resistant	>4	>4
8-29	C	-	-	-	-	-	positive	positive	resistant	4	4
9-29	C	-	-	-	-	-	positive	positive	resistant	>4	>4
