# Supplementary material for: Selective Pressure Promotes Tetracycline Resistance of Chlamydia Suis in Fattening Pigs
Source: PLoS One. 2016 Nov 28;11(11):e0166917. doi: 10.1371/journal.pone.0166917 (PMC5125646; doi:10.1371/journal.pone.0166917)
Supplement: S3 Table — (XLSX) [file pone.0166917.s003.xlsx]

## Sheet: Blatt1
Supplementary Table 3. Antibiotic susceptibility isolated samples: paired swabs
		1st sampling					2nd sampling
		tet(C) PCR		Antibiotic susceptibility			tet(C) PCR		Antibiotic susceptibility
Pig ID	Group	clinical swab	isolated	Phenoype	MIC	MBC	clinical swab	isolated	Phenotype	MIC	MBC
9-1	A	negative	negative	sensitive	0.125	0.25	negative	negative	sensitive	0.125	0.5
20-1	A	negative	negative	sensitive	0.125	0.25	negative	negative	sensitive	0.125	0.125
2-2	A	negative	negative	sensitive	0.25	0.5	negative	negative	sensitive	0.5	0.5
3-2	A	negative	negative	sensitive	0.125	0.125	negative	negative	sensitive	0.5	0.5
6-4	A	positive	positive	intermediate	2	2	negative	negative	sensitive	0.25	0.5
1-25	A	negative	negative	sensitive	0.125	0.125	negative	negative	sensitive	0.25	0.25
3-25	A	negative	negative	sensitive	1	1	negative	negative	sensitive	0.25	0.125
2-6	B	positive	positive	intermediate	2	2	negative	negative	sensitive	0.5	0.5
10-6	B	positive	positive	sensitive	1	1	negative	negative	sensitive	0.5	0.5-1
17-23	B	positive	positive	resistant	>4	>4	negative	positive	sensitive	0.5	0.5
19-23	B	negative	positive	resistant	4	4	negative	negative	sensitive	0.25	0.25
2-26	B	negative	positive	resistant	4	4	positive	positive	sensitive	0.5	1
10-26	B	positive	positive	resistant	4	4	negative	negative	sensitive	0.25	0.5
1-9	C	negative	negative	sensitive	0.125	0.25	positive	positive	intermediate	2	2-4
11-17	C	negative	positive	resistant	4	4	positive	positive	resistant	>4	>4
22-22	C	negative	positive	resistant	4	4	negative	positive	resistant	>4	>4
30-22	C	negative	positive	resistant	4	4	negative	positive	resistant	>4	>4
17-27	C	negative	negative	sensitive	0.25	0.5	positive	positive	resistant	>4	>4
Total n=18
